# Supplementary material for: Chemical Compatibility and Electrochemical Performance of Ba7Ta3.7Mo1.3O20.15 Electrolytes for Solid Oxide Fuel Cells
Source: Materials (Basel). 2023 May 23;16(11):3919. doi: 10.3390/ma16113919 (PMC10253820; doi:10.3390/ma16113919)
Supplement: Supplementary file 1 [file materials-16-03919-s001.zip]

Archive with 1 entries (1 files):
- materials-2372066-SI.pdf
